# Supplementary material for: Regulatory Mechanism of Copper Oxide Nanoparticles on Uptake of Different Species of Arsenic in Rice
Source: Nanomaterials (Basel). 2021 Aug 29;11(9):2228. doi: 10.3390/nano11092228 (PMC8469264; doi:10.3390/nano11092228)
Supplement: Supplementary file 1 [file nanomaterials-11-02228-s001.zip]

Archive with 1 entries (1 files):
- nanomaterials-1333775-supplementary.pdf
